# Supplementary material for: Multilink communities of multiplex networks
Source: PLoS One. 2018 Mar 20;13(3):e0193821. doi: 10.1371/journal.pone.0193821 (PMC5860749; doi:10.1371/journal.pone.0193821)
Supplement: S1 Data — (ZIP) [file pone.0193821.s007.zip]

Archive with 16 entries (11 files):
- Padgett-Florence-Families_Multiplex_Social/
- Padgett-Florence-Families_Multiplex_Social/.DS_Store
- __MACOSX/
- __MACOSX/Padgett-Florence-Families_Multiplex_Social/
- __MACOSX/Padgett-Florence-Families_Multiplex_Social/._.DS_Store
- Padgett-Florence-Families_Multiplex_Social/Dataset/
- Padgett-Florence-Families_Multiplex_Social/Dataset/Padgett-Florentine-Families_layers.txt
- __MACOSX/Padgett-Florence-Families_Multiplex_Social/Dataset/
- __MACOSX/Padgett-Florence-Families_Multiplex_Social/Dataset/._Padgett-Florentine-Families_layers.txt
- Padgett-Florence-Families_Multiplex_Social/Dataset/Padgett-Florentine-Families_multiplex.edges
- __MACOSX/Padgett-Florence-Families_Multiplex_Social/Dataset/._Padgett-Florentine-Families_multiplex.edges
- Padgett-Florence-Families_Multiplex_Social/Dataset/Padgett-Florentine-Families_nodes.txt
- __MACOSX/Padgett-Florence-Families_Multiplex_Social/Dataset/._Padgett-Florentine-Families_nodes.txt
- Padgett-Florence-Families_Multiplex_Social/README.md
- __MACOSX/Padgett-Florence-Families_Multiplex_Social/._README.md
- Padgett-Florence-Families_Multiplex_Social/README.pdf
