# Supplementary material for: Multilink communities of multiplex networks
Source: PLoS One. 2018 Mar 20;13(3):e0193821. doi: 10.1371/journal.pone.0193821 (PMC5860749; doi:10.1371/journal.pone.0193821)
Supplement: S1 Data — (ZIP) [file pone.0193821.s007.zip › Padgett-Florence-Families_Multiplex_Social/Dataset/Padgett-Florentine-Families_layers.txt]

layerID layerLabel
1 marriage_alliances
2 business
