# Supplementary material for: Multilink communities of multiplex networks
Source: PLoS One. 2018 Mar 20;13(3):e0193821. doi: 10.1371/journal.pone.0193821 (PMC5860749; doi:10.1371/journal.pone.0193821)
Supplement: S1 Data — (ZIP) [file pone.0193821.s007.zip › Padgett-Florence-Families_Multiplex_Social/Dataset/Padgett-Florentine-Families_multiplex.edges]

1 1 9 1
1 2 6 1
1 2 7 1
1 2 9 1
1 3 5 1
1 3 9 1
1 4 7 1
1 4 11 1
1 4 15 1
1 5 11 1
1 5 15 1
1 7 8 1
1 7 16 1
1 9 13 1
1 9 14 1
1 9 16 1
1 10 14 1
1 11 15 1
1 13 15 1
1 13 16 1
2 3 5 1
2 3 6 1
2 3 9 1
2 3 11 1
2 4 7 1
2 4 8 1
2 4 11 1
2 5 8 1
2 5 11 1
2 6 9 1
2 7 8 1
2 8 11 1
2 9 10 1
2 9 14 1
2 9 16 1
