# Supplementary material for: Multilink communities of multiplex networks
Source: PLoS One. 2018 Mar 20;13(3):e0193821. doi: 10.1371/journal.pone.0193821 (PMC5860749; doi:10.1371/journal.pone.0193821)
Supplement: S2 Data — (ZIP) [file pone.0193821.s008.zip]

Archive with 19 entries (14 files):
- EUAir_Multiplex_Transport/
- EUAir_Multiplex_Transport/.DS_Store
- __MACOSX/
- __MACOSX/EUAir_Multiplex_Transport/
- __MACOSX/EUAir_Multiplex_Transport/._.DS_Store
- EUAir_Multiplex_Transport/Dataset/
- EUAir_Multiplex_Transport/Dataset/.DS_Store
- __MACOSX/EUAir_Multiplex_Transport/Dataset/
- __MACOSX/EUAir_Multiplex_Transport/Dataset/._.DS_Store
- EUAir_Multiplex_Transport/Dataset/EUAirTransportation_layers.txt
- __MACOSX/EUAir_Multiplex_Transport/Dataset/._EUAirTransportation_layers.txt
- EUAir_Multiplex_Transport/Dataset/EUAirTransportation_multiplex.edges
- EUAir_Multiplex_Transport/Dataset/EUAirTransportation_nodes.txt
- __MACOSX/EUAir_Multiplex_Transport/Dataset/._EUAirTransportation_nodes.txt
- EUAir_Multiplex_Transport/fdl-1.3.txt
- __MACOSX/EUAir_Multiplex_Transport/._fdl-1.3.txt
- EUAir_Multiplex_Transport/README.md
- __MACOSX/EUAir_Multiplex_Transport/._README.md
- EUAir_Multiplex_Transport/README.pdf
