# Supplementary material for: Multilink communities of multiplex networks
Source: PLoS One. 2018 Mar 20;13(3):e0193821. doi: 10.1371/journal.pone.0193821 (PMC5860749; doi:10.1371/journal.pone.0193821)
Supplement: S2 Data — (ZIP) [file pone.0193821.s008.zip › EUAir_Multiplex_Transport/Dataset/EUAirTransportation_layers.txt]

nodeID nodeLabel
1 Lufthansa
2 Ryanair
3 Easyjet
4 British_Airways
5 Turkish_Airlines
6 Air_Berlin
7 Air_France
8 Scandinavian_Airlines
9 KLM
10 Alitalia
11 Swiss_International_Air_Lines
12 Iberia
13 Norwegian_Air_Shuttle
14 Austrian_Airlines
15 Flybe
16 Wizz_Air
17 TAP_Portugal
18 Brussels_Airlines
19 Finnair
20 LOT_Polish_Airlines
21 Vueling_Airlines
22 Air_Nostrum
23 Air_Lingus
24 Germanwings
25 Panagra_Airways
26 Netjets
27 Transavia_Holland
28 Niki
29 SunExpress
30 Aegean_Airlines
31 Czech_Airlines
32 European_Air_Transport
33 Malev_Hungarian_Airlines
34 Air_Baltic
35 Wideroe
36 TNT_Airways
37 Olympic_Air
