# Supplementary material for: Multilink communities of multiplex networks
Source: PLoS One. 2018 Mar 20;13(3):e0193821. doi: 10.1371/journal.pone.0193821 (PMC5860749; doi:10.1371/journal.pone.0193821)
Supplement: S2 Data — (ZIP) [file pone.0193821.s008.zip › EUAir_Multiplex_Transport/Dataset/EUAirTransportation_multiplex.edges]

1 1 2 1.0
1 1 38 1.0
1 2 7 1.0
1 2 8 1.0
1 2 10 1.0
1 2 14 1.0
1 2 15 1.0
1 2 17 1.0
1 2 18 1.0
1 2 20 1.0
1 2 22 1.0
1 2 24 1.0
1 2 26 1.0
1 2 27 1.0
1 2 28 1.0
1 2 30 1.0
1 2 31 1.0
1 2 32 1.0
1 2 34 1.0
1 2 35 1.0
1 2 38 1.0
1 2 40 1.0
1 2 41 1.0
1 2 42 1.0
1 2 43 1.0
1 2 45 1.0
1 2 48 1.0
1 2 50 1.0
1 2 51 1.0
1 2 54 1.0
1 2 55 1.0
1 2 57 1.0
1 2 58 1.0
1 2 59 1.0
1 2 61 1.0
1 2 62 1.0
1 2 64 1.0
1 2 66 1.0
1 2 67 1.0
1 2 68 1.0
1 2 71 1.0
1 2 75 1.0
1 2 77 1.0
1 2 78 1.0
1 2 79 1.0
1 2 80 1.0
1 2 82 1.0
1 2 83 1.0
1 2 84 1.0
1 2 96 1.0
1 2 99 1.0
1 2 101 1.0
1 2 108 1.0
1 2 112 1.0
1 2 122 1.0
1 2 147 1.0
1 2 155 1.0
1 2 164 1.0
1 2 166 1.0
1 2 172 1.0
1 2 175 1.0
1 2 181 1.0
1 2 184 1.0
1 2 187 1.0
1 2 196 1.0
1 2 199 1.0
1 2 202 1.0
1 2 208 1.0
1 2 215 1.0
1 2 219 1.0
1 2 225 1.0
1 2 228 1.0
1 2 244 1.0
1 2 276 1.0
1 2 278 1.0
1 2 283 1.0
1 2 284 1.0
1 2 346 1.0
1 3 38 1.0
1 3 67 1.0
1 3 71 1.0
1 3 181 1.0
1 6 38 1.0
1 7 34 1.0
1 7 38 1.0
1 7 67 1.0
1 7 166 1.0
1 7 181 1.0
1 8 38 1.0
1 9 166 1.0
1 10 38 1.0
1 10 166 1.0
1 13 38 1.0
1 14 38 1.0
1 14 166 1.0
1 15 38 1.0
1 15 181 1.0
1 17 38 1.0
1 17 166 1.0
1 18 166 1.0
1 20 38 1.0
1 22 38 1.0
1 22 122 1.0
1 24 38 1.0
1 26 34 1.0
1 26 38 1.0
1 26 166 1.0
1 27 38 1.0
1 28 34 1.0
1 28 38 1.0
1 28 166 1.0
1 28 181 1.0
1 29 38 1.0
1 30 38 1.0
1 31 38 1.0
1 31 166 1.0
1 31 181 1.0
1 32 80 1.0
1 32 196 1.0
1 32 245 1.0
1 34 38 1.0
1 34 40 1.0
1 34 42 1.0
1 34 55 1.0
1 34 71 1.0
1 34 107 1.0
1 34 122 1.0
1 34 166 1.0
1 34 181 1.0
1 34 215 1.0
1 34 221 1.0
1 34 225 1.0
1 34 289 1.0
1 35 38 1.0
1 35 166 1.0
1 38 40 1.0
1 38 42 1.0
1 38 43 1.0
1 38 45 1.0
1 38 48 1.0
1 38 50 1.0
1 38 54 1.0
1 38 55 1.0
1 38 58 1.0
1 38 59 1.0
1 38 61 1.0
1 38 62 1.0
1 38 64 1.0
1 38 66 1.0
1 38 67 1.0
1 38 68 1.0
1 38 71 1.0
1 38 75 1.0
1 38 77 1.0
1 38 82 1.0
1 38 83 1.0
1 38 84 1.0
1 38 89 1.0
1 38 101 1.0
1 38 105 1.0
1 38 109 1.0
1 38 112 1.0
1 38 122 1.0
1 38 126 1.0
1 38 131 1.0
1 38 155 1.0
1 38 164 1.0
1 38 166 1.0
1 38 175 1.0
1 38 181 1.0
1 38 184 1.0
1 38 192 1.0
1 38 196 1.0
1 38 199 1.0
1 38 204 1.0
1 38 215 1.0
1 38 219 1.0
1 38 221 1.0
1 38 225 1.0
1 38 244 1.0
1 38 254 1.0
1 38 256 1.0
1 38 264 1.0
1 38 267 1.0
1 38 270 1.0
1 38 276 1.0
1 38 278 1.0
1 38 283 1.0
1 38 284 1.0
1 38 286 1.0
1 38 387 1.0
1 40 166 1.0
1 42 166 1.0
1 45 67 1.0
1 45 166 1.0
1 45 181 1.0
1 48 166 1.0
1 50 166 1.0
1 50 181 1.0
1 51 166 1.0
1 54 304 1.0
1 55 166 1.0
1 57 166 1.0
1 58 166 1.0
1 59 101 1.0
1 61 122 1.0
1 61 166 1.0
1 61 181 1.0
1 62 166 1.0
1 64 166 1.0
1 64 181 1.0
1 66 67 1.0
1 66 166 1.0
1 66 181 1.0
1 67 122 1.0
1 67 166 1.0
1 68 166 1.0
1 68 405 1.0
1 71 122 1.0
1 71 155 1.0
1 71 166 1.0
1 71 181 1.0
1 75 166 1.0
1 83 166 1.0
1 100 196 1.0
1 101 166 1.0
1 101 181 1.0
1 112 166 1.0
1 122 166 1.0
1 122 181 1.0
1 122 184 1.0
1 122 196 1.0
1 155 166 1.0
1 166 181 1.0
1 166 184 1.0
1 166 199 1.0
1 166 211 1.0
1 166 215 1.0
1 166 244 1.0
1 166 278 1.0
1 181 199 1.0
1 181 244 1.0
1 196 304 1.0
1 196 438 1.0
2 4 11 1.0
2 4 33 1.0
2 4 57 1.0
2 4 75 1.0
2 4 82 1.0
2 4 96 1.0
2 4 108 1.0
2 4 173 1.0
2 4 197 1.0
2 4 205 1.0
2 4 211 1.0
2 4 227 1.0
2 4 314 1.0
2 4 333 1.0
2 4 334 1.0
2 4 348 1.0
2 9 108 1.0
2 11 12 1.0
2 11 30 1.0
2 11 32 1.0
2 11 33 1.0
2 11 37 1.0
2 11 40 1.0
2 11 50 1.0
2 11 65 1.0
2 11 76 1.0
2 11 78 1.0
2 11 79 1.0
2 11 108 1.0
2 11 116 1.0
2 11 118 1.0
2 11 135 1.0
2 11 139 1.0
2 11 143 1.0
2 11 147 1.0
2 11 205 1.0
2 11 206 1.0
2 11 209 1.0
2 11 210 1.0
2 11 211 1.0
2 11 213 1.0
2 11 216 1.0
2 11 220 1.0
2 11 221 1.0
2 11 224 1.0
2 11 227 1.0
2 11 234 1.0
2 11 240 1.0
2 11 251 1.0
2 11 255 1.0
2 11 261 1.0
2 11 262 1.0
2 11 265 1.0
2 11 268 1.0
2 11 277 1.0
2 11 289 1.0
2 11 293 1.0
2 11 294 1.0
2 11 312 1.0
2 11 347 1.0
2 12 20 1.0
2 12 30 1.0
2 12 32 1.0
2 12 33 1.0
2 12 35 1.0
2 12 37 1.0
2 12 46 1.0
2 12 49 1.0
2 12 50 1.0
2 12 51 1.0
2 12 57 1.0
2 12 59 1.0
2 12 62 1.0
2 12 65 1.0
2 12 75 1.0
2 12 76 1.0
2 12 78 1.0
2 12 79 1.0
2 12 81 1.0
2 12 84 1.0
2 12 96 1.0
2 12 99 1.0
2 12 108 1.0
2 12 116 1.0
2 12 135 1.0
2 12 143 1.0
2 12 146 1.0
2 12 147 1.0
2 12 163 1.0
2 12 173 1.0
2 12 175 1.0
2 12 183 1.0
2 12 194 1.0
2 12 196 1.0
2 12 197 1.0
2 12 205 1.0
2 12 206 1.0
2 12 207 1.0
2 12 210 1.0
2 12 211 1.0
2 12 213 1.0
2 12 216 1.0
2 12 220 1.0
2 12 224 1.0
2 12 227 1.0
2 12 240 1.0
2 12 250 1.0
2 12 251 1.0
2 12 256 1.0
2 12 261 1.0
2 12 262 1.0
2 12 263 1.0
2 12 265 1.0
2 12 267 1.0
2 12 268 1.0
2 12 270 1.0
2 12 275 1.0
2 12 276 1.0
2 12 278 1.0
2 12 280 1.0
2 12 282 1.0
2 12 286 1.0
2 12 288 1.0
2 12 289 1.0
2 12 293 1.0
2 12 307 1.0
2 12 310 1.0
2 12 312 1.0
2 12 314 1.0
2 12 324 1.0
2 12 333 1.0
2 12 334 1.0
2 12 346 1.0
2 12 348 1.0
2 12 349 1.0
2 12 362 1.0
2 12 376 1.0
2 12 391 1.0
2 12 400 1.0
2 12 423 1.0
2 12 430 1.0
2 12 431 1.0
2 12 434 1.0
2 12 449 1.0
2 17 57 1.0
2 17 96 1.0
2 17 108 1.0
2 17 146 1.0
2 17 173 1.0
2 17 205 1.0
2 17 227 1.0
2 17 251 1.0
2 17 319 1.0
2 17 346 1.0
2 17 434 1.0
2 18 40 1.0
2 18 57 1.0
2 18 76 1.0
2 18 96 1.0
2 18 108 1.0
2 18 118 1.0
2 18 139 1.0
2 18 163 1.0
2 18 196 1.0
2 18 197 1.0
2 18 205 1.0
2 18 220 1.0
2 18 240 1.0
2 18 261 1.0
2 18 310 1.0
2 20 37 1.0
2 20 50 1.0
2 20 95 1.0
2 20 108 1.0
2 20 118 1.0
2 20 139 1.0
2 20 147 1.0
2 20 205 1.0
2 20 208 1.0
2 20 210 1.0
2 20 211 1.0
2 20 216 1.0
2 20 221 1.0
2 20 224 1.0
2 20 227 1.0
2 20 240 1.0
2 20 289 1.0
2 20 294 1.0
2 30 50 1.0
2 30 108 1.0
2 30 139 1.0
2 30 207 1.0
2 30 208 1.0
2 30 261 1.0
2 32 57 1.0
2 32 173 1.0
2 32 256 1.0
2 33 96 1.0
2 33 108 1.0
2 33 207 1.0
2 33 261 1.0
2 35 207 1.0
2 37 40 1.0
2 37 50 1.0
2 37 96 1.0
2 37 108 1.0
2 37 196 1.0
2 37 211 1.0
2 37 224 1.0
2 37 234 1.0
2 37 251 1.0
2 37 261 1.0
2 37 278 1.0
2 37 305 1.0
2 40 57 1.0
2 40 62 1.0
2 40 76 1.0
2 40 96 1.0
2 40 108 1.0
2 40 118 1.0
2 40 139 1.0
2 40 147 1.0
2 40 210 1.0
2 40 224 1.0
2 40 234 1.0
2 40 262 1.0
2 40 265 1.0
2 40 275 1.0
2 40 329 1.0
2 40 344 1.0
2 46 53 1.0
2 46 76 1.0
2 46 96 1.0
2 46 108 1.0
2 46 118 1.0
2 46 139 1.0
2 47 96 1.0
2 47 205 1.0
2 47 256 1.0
2 49 96 1.0
2 49 209 1.0
2 50 57 1.0
2 50 59 1.0
2 50 61 1.0
2 50 76 1.0
2 50 108 1.0
2 50 118 1.0
2 50 139 1.0
2 50 147 1.0
2 50 173 1.0
2 50 205 1.0
2 50 207 1.0
2 50 213 1.0
2 50 224 1.0
2 50 234 1.0
2 50 240 1.0
2 50 252 1.0
2 50 255 1.0
2 50 256 1.0
2 50 262 1.0
2 50 265 1.0
2 50 275 1.0
2 50 276 1.0
2 50 303 1.0
2 53 82 1.0
2 53 108 1.0
2 53 208 1.0
2 53 227 1.0
2 53 314 1.0
2 53 334 1.0
2 53 335 1.0
2 53 346 1.0
2 53 376 1.0
2 57 61 1.0
2 57 108 1.0
2 57 139 1.0
2 57 196 1.0
2 57 205 1.0
2 57 209 1.0
2 57 210 1.0
2 57 211 1.0
2 57 213 1.0
2 57 224 1.0
2 57 227 1.0
2 57 240 1.0
2 57 251 1.0
2 57 293 1.0
2 57 305 1.0
2 57 344 1.0
2 57 356 1.0
2 59 63 1.0
2 59 108 1.0
2 59 139 1.0
2 59 147 1.0
2 59 213 1.0
2 59 403 1.0
2 59 421 1.0
2 61 108 1.0
2 61 173 1.0
2 61 205 1.0
2 62 108 1.0
2 62 118 1.0
2 62 139 1.0
2 62 206 1.0
2 62 208 1.0
2 62 210 1.0
2 62 224 1.0
2 62 227 1.0
2 62 234 1.0
2 62 261 1.0
2 62 289 1.0
2 62 294 1.0
2 63 108 1.0
2 65 76 1.0
2 72 139 1.0
2 72 209 1.0
2 75 108 1.0
2 75 139 1.0
2 75 207 1.0
2 75 209 1.0
2 75 227 1.0
2 75 305 1.0
2 76 108 1.0
2 76 118 1.0
2 76 139 1.0
2 76 147 1.0
2 76 163 1.0
2 76 206 1.0
2 76 210 1.0
2 76 211 1.0
2 76 213 1.0
2 76 221 1.0
2 76 224 1.0
2 76 234 1.0
2 76 240 1.0
2 76 250 1.0
2 76 252 1.0
2 76 255 1.0
2 76 261 1.0
2 76 262 1.0
2 76 294 1.0
2 76 310 1.0
2 78 108 1.0
2 78 143 1.0
2 78 209 1.0
2 78 224 1.0
2 78 240 1.0
2 78 261 1.0
2 79 196 1.0
2 82 207 1.0
2 82 224 1.0
2 82 261 1.0
2 85 196 1.0
2 88 240 1.0
2 95 139 1.0
2 96 108 1.0
2 96 207 1.0
2 96 209 1.0
2 96 211 1.0
2 96 213 1.0
2 96 220 1.0
2 96 224 1.0
2 96 240 1.0
2 96 265 1.0
2 96 280 1.0
2 96 293 1.0
2 96 305 1.0
2 96 312 1.0
2 96 344 1.0
2 108 118 1.0
2 108 139 1.0
2 108 146 1.0
2 108 173 1.0
2 108 175 1.0
2 108 183 1.0
2 108 205 1.0
2 108 206 1.0
2 108 207 1.0
2 108 209 1.0
2 108 211 1.0
2 108 213 1.0
2 108 227 1.0
2 108 240 1.0
2 108 251 1.0
2 108 252 1.0
2 108 255 1.0
2 108 256 1.0
2 108 293 1.0
2 108 305 1.0
2 108 306 1.0
2 108 307 1.0
2 108 310 1.0
2 108 312 1.0
2 108 314 1.0
2 108 344 1.0
2 108 346 1.0
2 108 348 1.0
2 108 349 1.0
2 108 376 1.0
2 108 400 1.0
2 118 146 1.0
2 118 147 1.0
2 118 163 1.0
2 118 173 1.0
2 118 210 1.0
2 118 216 1.0
2 118 221 1.0
2 118 227 1.0
2 118 234 1.0
2 118 251 1.0
2 118 256 1.0
2 118 261 1.0
2 118 268 1.0
2 118 276 1.0
2 118 278 1.0
2 118 293 1.0
2 118 427 1.0
2 119 205 1.0
2 135 139 1.0
2 135 205 1.0
2 135 210 1.0
2 139 147 1.0
2 139 205 1.0
2 139 207 1.0
2 139 210 1.0
2 139 211 1.0
2 139 227 1.0
2 139 234 1.0
2 139 251 1.0
2 139 255 1.0
2 139 256 1.0
2 139 261 1.0
2 139 262 1.0
2 139 267 1.0
2 139 270 1.0
2 139 278 1.0
2 139 286 1.0
2 139 294 1.0
2 139 303 1.0
2 139 329 1.0
2 139 335 1.0
2 139 348 1.0
2 143 146 1.0
2 143 205 1.0
2 143 207 1.0
2 143 240 1.0
2 143 256 1.0
2 146 163 1.0
2 146 207 1.0
2 146 209 1.0
2 146 252 1.0
2 147 173 1.0
2 147 211 1.0
2 147 213 1.0
2 147 240 1.0
2 147 348 1.0
2 147 423 1.0
2 163 205 1.0
2 163 227 1.0
2 173 209 1.0
2 173 213 1.0
2 173 224 1.0
2 173 240 1.0
2 173 261 1.0
2 173 293 1.0
2 173 305 1.0
2 173 344 1.0
2 173 356 1.0
2 175 227 1.0
2 183 207 1.0
2 183 261 1.0
2 188 196 1.0
2 196 205 1.0
2 196 220 1.0
2 196 227 1.0
2 205 209 1.0
2 205 210 1.0
2 205 213 1.0
2 205 220 1.0
2 205 224 1.0
2 205 240 1.0
2 205 250 1.0
2 205 252 1.0
2 205 261 1.0
2 205 265 1.0
2 205 293 1.0
2 205 305 1.0
2 205 344 1.0
2 205 356 1.0
2 205 376 1.0
2 206 220 1.0
2 206 227 1.0
2 206 240 1.0
2 206 256 1.0
2 206 261 1.0
2 207 211 1.0
2 207 252 1.0
2 207 280 1.0
2 207 310 1.0
2 207 401 1.0
2 208 255 1.0
2 208 305 1.0
2 209 220 1.0
2 209 227 1.0
2 209 251 1.0
2 209 312 1.0
2 209 314 1.0
2 209 334 1.0
2 209 335 1.0
2 209 362 1.0
2 209 365 1.0
2 209 434 1.0
2 210 211 1.0
2 210 251 1.0
2 210 262 1.0
2 210 265 1.0
2 210 286 1.0
2 210 289 1.0
2 211 221 1.0
2 211 240 1.0
2 211 255 1.0
2 211 256 1.0
2 211 265 1.0
2 211 270 1.0
2 213 227 1.0
2 213 251 1.0
2 213 255 1.0
2 213 256 1.0
2 213 261 1.0
2 216 227 1.0
2 216 256 1.0
2 220 240 1.0
2 221 234 1.0
2 221 250 1.0
2 221 256 1.0
2 221 267 1.0
2 221 278 1.0
2 224 261 1.0
2 224 277 1.0
2 224 286 1.0
2 224 344 1.0
2 224 349 1.0
2 227 240 1.0
2 227 250 1.0
2 227 256 1.0
2 227 261 1.0
2 227 278 1.0
2 227 293 1.0
2 227 305 1.0
2 227 310 1.0
2 227 356 1.0
2 227 448 1.0
2 234 240 1.0
2 234 250 1.0
2 234 255 1.0
2 234 256 1.0
2 234 268 1.0
2 234 286 1.0
2 240 251 1.0
2 240 256 1.0
2 240 261 1.0
2 240 265 1.0
2 240 268 1.0
2 240 319 1.0
2 240 366 1.0
2 240 376 1.0
2 251 262 1.0
2 251 265 1.0
2 251 312 1.0
2 252 261 1.0
2 252 312 1.0
2 255 256 1.0
2 255 263 1.0
2 255 267 1.0
2 255 276 1.0
2 255 278 1.0
2 255 286 1.0
2 255 324 1.0
2 256 262 1.0
2 256 267 1.0
2 256 289 1.0
2 256 293 1.0
2 256 294 1.0
2 256 347 1.0
2 256 356 1.0
2 261 310 1.0
2 261 347 1.0
2 261 401 1.0
2 268 286 1.0
2 276 289 1.0
2 276 294 1.0
2 293 314 1.0
2 293 348 1.0
2 293 434 1.0
2 305 334 1.0
2 305 427 1.0
2 312 348 1.0
2 314 344 1.0
2 314 356 1.0
2 319 344 1.0
2 344 362 1.0
3 1 252 1.0
3 3 252 1.0
3 7 8 1.0
3 7 9 1.0
3 7 18 1.0
3 7 21 1.0
3 7 26 1.0
3 7 27 1.0
3 7 30 1.0
3 7 34 1.0
3 7 40 1.0
3 7 50 1.0
3 7 53 1.0
3 7 62 1.0
3 7 77 1.0
3 7 96 1.0
3 7 147 1.0
3 7 169 1.0
3 7 199 1.0
3 7 209 1.0
3 7 215 1.0
3 7 219 1.0
3 7 305 1.0
3 7 307 1.0
3 7 308 1.0
3 7 326 1.0
3 7 403 1.0
3 7 433 1.0
3 8 34 1.0
3 8 50 1.0
3 8 58 1.0
3 8 63 1.0
3 8 169 1.0
3 8 252 1.0
3 8 305 1.0
3 9 21 1.0
3 9 40 1.0
3 9 57 1.0
3 9 96 1.0
3 9 173 1.0
3 9 205 1.0
3 9 305 1.0
3 12 15 1.0
3 12 18 1.0
3 12 21 1.0
3 12 26 1.0
3 12 27 1.0
3 12 37 1.0
3 12 38 1.0
3 12 40 1.0
3 12 57 1.0
3 12 58 1.0
3 12 60 1.0
3 12 70 1.0
3 12 96 1.0
3 12 173 1.0
3 12 184 1.0
3 12 199 1.0
3 12 205 1.0
3 12 225 1.0
3 12 234 1.0
3 12 254 1.0
3 12 287 1.0
3 12 308 1.0
3 14 33 1.0
3 14 34 1.0
3 14 61 1.0
3 14 83 1.0
3 14 169 1.0
3 14 252 1.0
3 15 18 1.0
3 15 21 1.0
3 15 26 1.0
3 15 33 1.0
3 15 34 1.0
3 15 40 1.0
3 15 50 1.0
3 15 53 1.0
3 15 61 1.0
3 15 68 1.0
3 15 83 1.0
3 15 209 1.0
3 15 252 1.0
3 15 305 1.0
3 18 21 1.0
3 18 30 1.0
3 18 34 1.0
3 18 38 1.0
3 18 50 1.0
3 18 53 1.0
3 18 58 1.0
3 18 252 1.0
3 18 305 1.0
3 18 355 1.0
3 20 252 1.0
3 21 40 1.0
3 21 53 1.0
3 21 57 1.0
3 21 96 1.0
3 21 173 1.0
3 21 205 1.0
3 21 209 1.0
3 21 252 1.0
3 21 305 1.0
3 21 308 1.0
3 22 33 1.0
3 22 34 1.0
3 22 199 1.0
3 22 209 1.0
3 26 34 1.0
3 26 252 1.0
3 26 305 1.0
3 27 33 1.0
3 27 34 1.0
3 27 61 1.0
3 27 252 1.0
3 30 209 1.0
3 30 252 1.0
3 33 34 1.0
3 33 40 1.0
3 33 50 1.0
3 33 53 1.0
3 33 55 1.0
3 33 57 1.0
3 33 62 1.0
3 33 65 1.0
3 33 68 1.0
3 33 83 1.0
3 33 169 1.0
3 33 199 1.0
3 33 209 1.0
3 33 215 1.0
3 33 234 1.0
3 33 241 1.0
3 33 252 1.0
3 33 305 1.0
3 34 37 1.0
3 34 40 1.0
3 34 48 1.0
3 34 50 1.0
3 34 53 1.0
3 34 58 1.0
3 34 65 1.0
3 34 83 1.0
3 34 95 1.0
3 34 96 1.0
3 34 107 1.0
3 34 147 1.0
3 34 215 1.0
3 34 216 1.0
3 34 221 1.0
3 34 225 1.0
3 34 234 1.0
3 34 241 1.0
3 34 252 1.0
3 34 289 1.0
3 34 294 1.0
3 36 53 1.0
3 37 53 1.0
3 37 252 1.0
3 38 61 1.0
3 38 252 1.0
3 40 53 1.0
3 40 56 1.0
3 40 58 1.0
3 40 68 1.0
3 40 209 1.0
3 40 215 1.0
3 40 252 1.0
3 40 305 1.0
3 41 53 1.0
3 48 50 1.0
3 50 53 1.0
3 50 58 1.0
3 50 62 1.0
3 50 68 1.0
3 50 83 1.0
3 50 95 1.0
3 50 209 1.0
3 50 215 1.0
3 50 252 1.0
3 50 305 1.0
3 52 252 1.0
3 53 55 1.0
3 53 56 1.0
3 53 57 1.0
3 53 66 1.0
3 53 95 1.0
3 53 96 1.0
3 53 101 1.0
3 53 173 1.0
3 53 181 1.0
3 53 199 1.0
3 53 205 1.0
3 53 215 1.0
3 53 252 1.0
3 53 256 1.0
3 53 306 1.0
3 53 308 1.0
3 53 355 1.0
3 53 358 1.0
3 55 56 1.0
3 55 169 1.0
3 55 252 1.0
3 57 61 1.0
3 57 209 1.0
3 57 252 1.0
3 57 305 1.0
3 57 308 1.0
3 58 63 1.0
3 58 76 1.0
3 58 95 1.0
3 58 147 1.0
3 58 252 1.0
3 58 326 1.0
3 58 403 1.0
3 59 252 1.0
3 60 61 1.0
3 60 252 1.0
3 61 66 1.0
3 61 101 1.0
3 61 181 1.0
3 61 205 1.0
3 61 208 1.0
3 61 355 1.0
3 62 83 1.0
3 62 169 1.0
3 62 225 1.0
3 62 252 1.0
3 64 252 1.0
3 65 252 1.0
3 66 252 1.0
3 68 252 1.0
3 72 252 1.0
3 76 169 1.0
3 76 305 1.0
3 77 252 1.0
3 80 169 1.0
3 80 252 1.0
3 83 166 1.0
3 83 199 1.0
3 83 208 1.0
3 83 215 1.0
3 83 252 1.0
3 83 289 1.0
3 85 209 1.0
3 85 252 1.0
3 87 252 1.0
3 88 252 1.0
3 95 252 1.0
3 96 209 1.0
3 96 252 1.0
3 96 305 1.0
3 96 308 1.0
3 101 169 1.0
3 101 199 1.0
3 101 209 1.0
3 101 252 1.0
3 101 305 1.0
3 112 252 1.0
3 119 252 1.0
3 147 252 1.0
3 165 252 1.0
3 166 252 1.0
3 169 199 1.0
3 169 225 1.0
3 169 256 1.0
3 173 209 1.0
3 173 252 1.0
3 173 305 1.0
3 181 252 1.0
3 199 209 1.0
3 199 252 1.0
3 199 305 1.0
3 205 209 1.0
3 205 252 1.0
3 205 305 1.0
3 205 308 1.0
3 208 252 1.0
3 209 215 1.0
3 209 225 1.0
3 209 353 1.0
3 209 359 1.0
3 211 252 1.0
3 215 252 1.0
3 215 271 1.0
3 225 252 1.0
3 228 252 1.0
3 229 252 1.0
3 241 252 1.0
3 244 252 1.0
3 252 254 1.0
3 252 256 1.0
3 252 271 1.0
3 252 303 1.0
3 252 308 1.0
3 252 314 1.0
3 252 319 1.0
3 252 350 1.0
3 252 352 1.0
3 252 355 1.0
3 252 358 1.0
3 256 305 1.0
3 305 308 1.0
3 305 314 1.0
3 305 355 1.0
3 305 358 1.0
4 1 71 1.0
4 2 12 1.0
4 2 71 1.0
4 7 71 1.0
4 8 71 1.0
4 12 135 1.0
4 14 71 1.0
4 15 71 1.0
4 15 252 1.0
4 20 252 1.0
4 22 71 1.0
4 24 71 1.0
4 26 71 1.0
4 27 71 1.0
4 28 71 1.0
4 31 71 1.0
4 34 71 1.0
4 38 71 1.0
4 40 71 1.0
4 41 71 1.0
4 42 71 1.0
4 48 71 1.0
4 49 284 1.0
4 50 71 1.0
4 55 71 1.0
4 58 71 1.0
4 59 252 1.0
4 62 71 1.0
4 62 252 1.0
4 64 71 1.0
4 65 252 1.0
4 66 71 1.0
4 67 71 1.0
4 68 71 1.0
4 71 77 1.0
4 71 80 1.0
4 71 83 1.0
4 71 101 1.0
4 71 108 1.0
4 71 112 1.0
4 71 122 1.0
4 71 166 1.0
4 71 169 1.0
4 71 181 1.0
4 71 192 1.0
4 71 199 1.0
4 71 215 1.0
4 71 244 1.0
4 71 256 1.0
4 71 309 1.0
4 71 350 1.0
4 83 252 1.0
4 89 252 1.0
4 95 252 1.0
4 96 252 1.0
4 107 252 1.0
4 173 252 1.0
4 194 252 1.0
4 221 252 1.0
4 225 252 1.0
4 252 254 1.0
4 252 256 1.0
4 252 267 1.0
4 252 276 1.0
4 252 278 1.0
4 252 359 1.0
5 2 24 1.0
5 3 24 1.0
5 6 13 1.0
5 6 24 1.0
5 6 29 1.0
5 6 36 1.0
5 7 24 1.0
5 8 24 1.0
5 12 29 1.0
5 13 29 1.0
5 13 94 1.0
5 14 24 1.0
5 15 24 1.0
5 16 24 1.0
5 16 28 1.0
5 16 29 1.0
5 16 36 1.0
5 20 24 1.0
5 22 24 1.0
5 22 29 1.0
5 22 157 1.0
5 23 24 1.0
5 23 29 1.0
5 23 36 1.0
5 24 25 1.0
5 24 26 1.0
5 24 27 1.0
5 24 28 1.0
5 24 29 1.0
5 24 31 1.0
5 24 34 1.0
5 24 38 1.0
5 24 40 1.0
5 24 41 1.0
5 24 42 1.0
5 24 45 1.0
5 24 47 1.0
5 24 48 1.0
5 24 50 1.0
5 24 54 1.0
5 24 55 1.0
5 24 58 1.0
5 24 60 1.0
5 24 61 1.0
5 24 62 1.0
5 24 64 1.0
5 24 65 1.0
5 24 66 1.0
5 24 67 1.0
5 24 68 1.0
5 24 70 1.0
5 24 71 1.0
5 24 73 1.0
5 24 74 1.0
5 24 77 1.0
5 24 78 1.0
5 24 83 1.0
5 24 89 1.0
5 24 92 1.0
5 24 94 1.0
5 24 96 1.0
5 24 101 1.0
5 24 108 1.0
5 24 112 1.0
5 24 122 1.0
5 24 124 1.0
5 24 128 1.0
5 24 145 1.0
5 24 150 1.0
5 24 154 1.0
5 24 157 1.0
5 24 159 1.0
5 24 160 1.0
5 24 162 1.0
5 24 164 1.0
5 24 166 1.0
5 24 174 1.0
5 24 181 1.0
5 24 185 1.0
5 24 191 1.0
5 24 193 1.0
5 24 199 1.0
5 24 212 1.0
5 24 218 1.0
5 24 219 1.0
5 24 222 1.0
5 24 232 1.0
5 24 244 1.0
5 24 253 1.0
5 24 264 1.0
5 24 272 1.0
5 24 368 1.0
5 24 374 1.0
5 24 380 1.0
5 24 387 1.0
5 25 29 1.0
5 27 29 1.0
5 29 36 1.0
5 29 60 1.0
5 29 73 1.0
5 29 74 1.0
5 29 94 1.0
5 29 124 1.0
5 29 128 1.0
5 29 159 1.0
5 29 160 1.0
5 29 174 1.0
5 29 185 1.0
5 29 218 1.0
5 29 222 1.0
5 29 232 1.0
5 29 272 1.0
5 29 368 1.0
5 29 374 1.0
5 36 60 1.0
5 36 124 1.0
5 36 154 1.0
5 36 159 1.0
6 2 57 1.0
6 2 67 1.0
6 2 107 1.0
6 2 181 1.0
6 2 205 1.0
6 2 216 1.0
6 2 225 1.0
6 3 38 1.0
6 3 43 1.0
6 3 57 1.0
6 3 67 1.0
6 3 72 1.0
6 3 96 1.0
6 3 107 1.0
6 3 122 1.0
6 3 166 1.0
6 3 181 1.0
6 3 211 1.0
6 3 289 1.0
6 3 377 1.0
6 7 166 1.0
6 10 38 1.0
6 10 85 1.0
6 12 43 1.0
6 12 131 1.0
6 12 166 1.0
6 15 57 1.0
6 16 166 1.0
6 17 54 1.0
6 27 67 1.0
6 27 166 1.0
6 28 67 1.0
6 31 67 1.0
6 34 67 1.0
6 34 122 1.0
6 34 166 1.0
6 37 57 1.0
6 37 166 1.0
6 38 43 1.0
6 38 54 1.0
6 38 57 1.0
6 38 64 1.0
6 38 65 1.0
6 38 67 1.0
6 38 72 1.0
6 38 85 1.0
6 38 93 1.0
6 38 166 1.0
6 38 181 1.0
6 38 205 1.0
6 38 216 1.0
6 38 225 1.0
6 38 241 1.0
6 38 352 1.0
6 38 384 1.0
6 40 57 1.0
6 40 67 1.0
6 40 122 1.0
6 40 166 1.0
6 40 181 1.0
6 41 67 1.0
6 43 45 1.0
6 43 64 1.0
6 43 67 1.0
6 43 72 1.0
6 43 173 1.0
6 45 54 1.0
6 45 64 1.0
6 45 67 1.0
6 45 72 1.0
6 45 83 1.0
6 45 88 1.0
6 45 91 1.0
6 45 107 1.0
6 45 166 1.0
6 45 181 1.0
6 45 252 1.0
6 45 352 1.0
6 45 408 1.0
6 50 57 1.0
6 52 66 1.0
6 54 57 1.0
6 54 64 1.0
6 54 66 1.0
6 54 96 1.0
6 54 122 1.0
6 54 252 1.0
6 57 66 1.0
6 57 67 1.0
6 57 68 1.0
6 57 96 1.0
6 57 122 1.0
6 57 147 1.0
6 57 166 1.0
6 57 173 1.0
6 57 181 1.0
6 57 184 1.0
6 57 205 1.0
6 57 210 1.0
6 57 211 1.0
6 57 243 1.0
6 57 265 1.0
6 57 275 1.0
6 57 287 1.0
6 57 303 1.0
6 61 131 1.0
6 62 67 1.0
6 62 122 1.0
6 62 166 1.0
6 62 181 1.0
6 64 67 1.0
6 64 166 1.0
6 64 181 1.0
6 64 250 1.0
6 65 166 1.0
6 66 67 1.0
6 66 72 1.0
6 66 166 1.0
6 66 181 1.0
6 66 216 1.0
6 66 289 1.0
6 67 68 1.0
6 67 72 1.0
6 67 77 1.0
6 67 83 1.0
6 67 84 1.0
6 67 88 1.0
6 67 91 1.0
6 67 96 1.0
6 67 99 1.0
6 67 122 1.0
6 67 131 1.0
6 67 166 1.0
6 67 169 1.0
6 67 173 1.0
6 67 194 1.0
6 67 205 1.0
6 67 216 1.0
6 67 243 1.0
6 67 244 1.0
6 67 250 1.0
6 67 276 1.0
6 67 384 1.0
6 68 72 1.0
6 72 131 1.0
6 72 155 1.0
6 72 166 1.0
6 72 181 1.0
6 72 352 1.0
6 77 166 1.0
6 83 166 1.0
6 83 181 1.0
6 85 122 1.0
6 85 166 1.0
6 93 166 1.0
6 96 122 1.0
6 96 166 1.0
6 96 181 1.0
6 107 155 1.0
6 122 166 1.0
6 122 181 1.0
6 122 216 1.0
6 122 225 1.0
6 122 241 1.0
6 122 283 1.0
6 122 384 1.0
6 155 166 1.0
6 155 289 1.0
6 166 171 1.0
6 166 173 1.0
6 166 181 1.0
6 166 184 1.0
6 166 194 1.0
6 166 199 1.0
6 166 204 1.0
6 166 205 1.0
6 166 216 1.0
6 166 225 1.0
6 166 276 1.0
6 166 283 1.0
6 166 378 1.0
6 166 384 1.0
6 181 194 1.0
6 181 250 1.0
7 2 7 1.0
7 3 7 1.0
7 7 10 1.0
7 7 14 1.0
7 7 15 1.0
7 7 17 1.0
7 7 20 1.0
7 7 24 1.0
7 7 26 1.0
7 7 27 1.0
7 7 28 1.0
7 7 31 1.0
7 7 32 1.0
7 7 34 1.0
7 7 38 1.0
7 7 40 1.0
7 7 41 1.0
7 7 42 1.0
7 7 48 1.0
7 7 50 1.0
7 7 55 1.0
7 7 61 1.0
7 7 62 1.0
7 7 64 1.0
7 7 67 1.0
7 7 70 1.0
7 7 71 1.0
7 7 80 1.0
7 7 83 1.0
7 7 101 1.0
7 7 112 1.0
7 7 122 1.0
7 7 147 1.0
7 7 164 1.0
7 7 166 1.0
7 7 169 1.0
7 7 181 1.0
7 7 184 1.0
7 7 215 1.0
7 7 219 1.0
7 7 225 1.0
7 7 256 1.0
7 7 267 1.0
7 7 276 1.0
7 7 278 1.0
7 7 287 1.0
7 7 293 1.0
7 7 305 1.0
7 7 320 1.0
7 7 388 1.0
7 8 34 1.0
7 8 83 1.0
7 15 58 1.0
7 20 58 1.0
7 34 58 1.0
7 34 63 1.0
7 40 58 1.0
7 40 95 1.0
7 40 169 1.0
7 58 62 1.0
7 58 83 1.0
7 59 83 1.0
7 83 95 1.0
7 83 225 1.0
7 95 215 1.0
7 169 326 1.0
7 169 388 1.0
7 169 416 1.0
7 169 436 1.0
8 2 27 1.0
8 2 28 1.0
8 2 31 1.0
8 2 244 1.0
8 7 27 1.0
8 7 28 1.0
8 7 31 1.0
8 14 27 1.0
8 15 27 1.0
8 15 28 1.0
8 15 31 1.0
8 17 27 1.0
8 20 27 1.0
8 22 27 1.0
8 22 28 1.0
8 22 31 1.0
8 27 28 1.0
8 27 31 1.0
8 27 34 1.0
8 27 35 1.0
8 27 38 1.0
8 27 40 1.0
8 27 42 1.0
8 27 54 1.0
8 27 58 1.0
8 27 61 1.0
8 27 66 1.0
8 27 67 1.0
8 27 69 1.0
8 27 71 1.0
8 27 75 1.0
8 27 77 1.0
8 27 79 1.0
8 27 80 1.0
8 27 83 1.0
8 27 101 1.0
8 27 108 1.0
8 27 122 1.0
8 27 166 1.0
8 27 175 1.0
8 27 181 1.0
8 27 186 1.0
8 27 187 1.0
8 27 192 1.0
8 27 199 1.0
8 27 202 1.0
8 27 235 1.0
8 27 244 1.0
8 27 245 1.0
8 27 280 1.0
8 27 306 1.0
8 28 31 1.0
8 28 38 1.0
8 28 44 1.0
8 28 61 1.0
8 28 66 1.0
8 28 67 1.0
8 28 71 1.0
8 28 77 1.0
8 28 80 1.0
8 28 101 1.0
8 28 108 1.0
8 28 166 1.0
8 28 176 1.0
8 28 177 1.0
8 28 199 1.0
8 28 244 1.0
8 28 247 1.0
8 28 260 1.0
8 28 273 1.0
8 28 279 1.0
8 28 295 1.0
8 28 301 1.0
8 28 336 1.0
8 28 371 1.0
8 31 35 1.0
8 31 38 1.0
8 31 66 1.0
8 31 71 1.0
8 31 97 1.0
8 31 98 1.0
8 31 166 1.0
8 31 171 1.0
8 31 187 1.0
8 31 188 1.0
8 31 190 1.0
8 31 199 1.0
8 31 200 1.0
8 31 201 1.0
8 31 202 1.0
8 31 205 1.0
8 31 217 1.0
8 31 235 1.0
8 31 242 1.0
8 31 311 1.0
8 71 202 1.0
8 71 244 1.0
8 97 98 1.0
8 97 200 1.0
8 97 418 1.0
8 98 201 1.0
8 176 177 1.0
8 187 201 1.0
8 187 202 1.0
8 187 311 1.0
8 201 202 1.0
8 201 217 1.0
8 201 311 1.0
8 202 306 1.0
8 217 311 1.0
9 2 15 1.0
9 3 15 1.0
9 7 15 1.0
9 8 15 1.0
9 9 15 1.0
9 14 15 1.0
9 15 17 1.0
9 15 18 1.0
9 15 20 1.0
9 15 22 1.0
9 15 24 1.0
9 15 26 1.0
9 15 27 1.0
9 15 28 1.0
9 15 31 1.0
9 15 32 1.0
9 15 34 1.0
9 15 38 1.0
9 15 40 1.0
9 15 41 1.0
9 15 42 1.0
9 15 45 1.0
9 15 48 1.0
9 15 50 1.0
9 15 54 1.0
9 15 55 1.0
9 15 59 1.0
9 15 61 1.0
9 15 62 1.0
9 15 64 1.0
9 15 66 1.0
9 15 67 1.0
9 15 71 1.0
9 15 77 1.0
9 15 80 1.0
9 15 83 1.0
9 15 95 1.0
9 15 101 1.0
9 15 121 1.0
9 15 122 1.0
9 15 161 1.0
9 15 166 1.0
9 15 181 1.0
9 15 187 1.0
9 15 192 1.0
9 15 196 1.0
9 15 199 1.0
9 15 201 1.0
9 15 202 1.0
9 15 209 1.0
9 15 215 1.0
9 15 220 1.0
9 15 233 1.0
9 15 235 1.0
9 15 244 1.0
9 15 245 1.0
9 15 305 1.0
9 15 306 1.0
9 15 308 1.0
9 15 309 1.0
9 15 328 1.0
9 15 344 1.0
10 2 80 1.0
10 2 83 1.0
10 7 80 1.0
10 7 83 1.0
10 8 83 1.0
10 11 83 1.0
10 14 83 1.0
10 14 225 1.0
10 15 80 1.0
10 15 83 1.0
10 15 278 1.0
10 15 283 1.0
10 20 83 1.0
10 20 107 1.0
10 20 216 1.0
10 20 221 1.0
10 20 225 1.0
10 20 289 1.0
10 22 80 1.0
10 22 83 1.0
10 24 83 1.0
10 29 83 1.0
10 34 83 1.0
10 34 290 1.0
10 38 83 1.0
10 40 80 1.0
10 40 83 1.0
10 41 83 1.0
10 42 83 1.0
10 48 80 1.0
10 48 83 1.0
10 50 80 1.0
10 50 83 1.0
10 55 83 1.0
10 62 83 1.0
10 62 107 1.0
10 62 221 1.0
10 62 225 1.0
10 62 234 1.0
10 62 289 1.0
10 64 83 1.0
10 65 83 1.0
10 71 80 1.0
10 71 83 1.0
10 80 83 1.0
10 80 107 1.0
10 80 169 1.0
10 80 216 1.0
10 80 221 1.0
10 80 225 1.0
10 80 234 1.0
10 80 237 1.0
10 80 268 1.0
10 80 270 1.0
10 80 289 1.0
10 80 294 1.0
10 80 321 1.0
10 83 89 1.0
10 83 96 1.0
10 83 101 1.0
10 83 107 1.0
10 83 112 1.0
10 83 164 1.0
10 83 199 1.0
10 83 208 1.0
10 83 211 1.0
10 83 216 1.0
10 83 221 1.0
10 83 225 1.0
10 83 234 1.0
10 83 237 1.0
10 83 256 1.0
10 83 267 1.0
10 83 270 1.0
10 83 276 1.0
10 83 278 1.0
10 83 283 1.0
10 83 286 1.0
10 83 289 1.0
10 83 290 1.0
10 83 294 1.0
10 83 321 1.0
10 107 225 1.0
10 107 267 1.0
10 107 283 1.0
10 216 278 1.0
10 221 278 1.0
10 225 267 1.0
10 225 270 1.0
10 225 278 1.0
10 225 289 1.0
10 267 270 1.0
10 278 289 1.0
11 2 66 1.0
11 7 66 1.0
11 14 66 1.0
11 14 101 1.0
11 15 66 1.0
11 17 66 1.0
11 22 66 1.0
11 22 68 1.0
11 24 66 1.0
11 26 66 1.0
11 26 68 1.0
11 26 101 1.0
11 27 66 1.0
11 27 68 1.0
11 28 66 1.0
11 31 66 1.0
11 34 66 1.0
11 38 66 1.0
11 40 66 1.0
11 40 68 1.0
11 40 101 1.0
11 41 66 1.0
11 42 66 1.0
11 45 66 1.0
11 48 66 1.0
11 50 66 1.0
11 50 101 1.0
11 54 66 1.0
11 55 66 1.0
11 55 101 1.0
11 57 66 1.0
11 58 66 1.0
11 61 66 1.0
11 62 66 1.0
11 64 66 1.0
11 65 66 1.0
11 66 67 1.0
11 66 68 1.0
11 66 71 1.0
11 66 83 1.0
11 66 96 1.0
11 66 101 1.0
11 66 108 1.0
11 66 112 1.0
11 66 122 1.0
11 66 164 1.0
11 66 166 1.0
11 66 181 1.0
11 66 192 1.0
11 66 199 1.0
11 66 211 1.0
11 66 215 1.0
11 66 283 1.0
11 66 284 1.0
11 66 325 1.0
11 66 361 1.0
11 68 83 1.0
11 68 181 1.0
11 71 101 1.0
11 101 284 1.0
12 2 50 1.0
12 14 50 1.0
12 15 50 1.0
12 22 50 1.0
12 24 50 1.0
12 27 50 1.0
12 28 50 1.0
12 34 50 1.0
12 38 50 1.0
12 40 50 1.0
12 40 55 1.0
12 41 50 1.0
12 48 80 1.0
12 50 55 1.0
12 50 62 1.0
12 50 64 1.0
12 50 66 1.0
12 50 67 1.0
12 50 71 1.0
12 50 80 1.0
12 50 83 1.0
12 50 96 1.0
12 50 101 1.0
12 50 166 1.0
12 50 169 1.0
12 50 184 1.0
12 50 205 1.0
12 50 210 1.0
12 50 215 1.0
12 50 265 1.0
12 50 275 1.0
12 50 287 1.0
12 50 298 1.0
12 50 313 1.0
12 50 320 1.0
13 15 27 1.0
13 15 31 1.0
13 16 98 1.0
13 18 27 1.0
13 18 31 1.0
13 26 27 1.0
13 26 31 1.0
13 26 201 1.0
13 27 28 1.0
13 27 31 1.0
13 27 77 1.0
13 27 83 1.0
13 27 96 1.0
13 27 108 1.0
13 27 169 1.0
13 27 187 1.0
13 27 245 1.0
13 27 252 1.0
13 27 315 1.0
13 28 31 1.0
13 28 33 1.0
13 28 38 1.0
13 28 44 1.0
13 28 55 1.0
13 28 77 1.0
13 28 83 1.0
13 28 177 1.0
13 28 199 1.0
13 28 205 1.0
13 28 206 1.0
13 28 244 1.0
13 28 252 1.0
13 28 273 1.0
13 30 31 1.0
13 30 187 1.0
13 30 202 1.0
13 31 32 1.0
13 31 33 1.0
13 31 38 1.0
13 31 40 1.0
13 31 42 1.0
13 31 55 1.0
13 31 64 1.0
13 31 77 1.0
13 31 78 1.0
13 31 83 1.0
13 31 96 1.0
13 31 97 1.0
13 31 98 1.0
13 31 164 1.0
13 31 166 1.0
13 31 169 1.0
13 31 171 1.0
13 31 173 1.0
13 31 181 1.0
13 31 187 1.0
13 31 188 1.0
13 31 190 1.0
13 31 199 1.0
13 31 200 1.0
13 31 201 1.0
13 31 202 1.0
13 31 205 1.0
13 31 206 1.0
13 31 207 1.0
13 31 208 1.0
13 31 235 1.0
13 31 242 1.0
13 31 252 1.0
13 31 258 1.0
13 31 311 1.0
13 33 187 1.0
13 77 83 1.0
13 77 133 1.0
13 77 137 1.0
13 77 199 1.0
13 77 252 1.0
13 97 98 1.0
13 97 200 1.0
13 98 201 1.0
13 98 258 1.0
13 187 201 1.0
13 187 202 1.0
13 187 207 1.0
13 187 252 1.0
13 201 207 1.0
13 202 252 1.0
14 1 64 1.0
14 2 64 1.0
14 2 194 1.0
14 3 64 1.0
14 7 64 1.0
14 10 64 1.0
14 14 64 1.0
14 15 64 1.0
14 16 64 1.0
14 20 64 1.0
14 20 283 1.0
14 22 64 1.0
14 24 64 1.0
14 26 64 1.0
14 27 64 1.0
14 28 64 1.0
14 30 64 1.0
14 31 64 1.0
14 34 64 1.0
14 38 64 1.0
14 40 64 1.0
14 41 64 1.0
14 42 64 1.0
14 48 64 1.0
14 55 64 1.0
14 58 64 1.0
14 62 64 1.0
14 64 65 1.0
14 64 66 1.0
14 64 67 1.0
14 64 68 1.0
14 64 71 1.0
14 64 72 1.0
14 64 77 1.0
14 64 79 1.0
14 64 80 1.0
14 64 83 1.0
14 64 84 1.0
14 64 86 1.0
14 64 89 1.0
14 64 92 1.0
14 64 93 1.0
14 64 99 1.0
14 64 101 1.0
14 64 109 1.0
14 64 112 1.0
14 64 122 1.0
14 64 123 1.0
14 64 125 1.0
14 64 126 1.0
14 64 164 1.0
14 64 166 1.0
14 64 181 1.0
14 64 194 1.0
14 64 199 1.0
14 64 204 1.0
14 64 219 1.0
14 64 228 1.0
14 64 239 1.0
14 64 244 1.0
14 64 254 1.0
14 64 264 1.0
14 64 271 1.0
14 64 283 1.0
14 64 387 1.0
14 64 429 1.0
14 72 84 1.0
14 84 122 1.0
14 84 166 1.0
14 84 229 1.0
14 84 399 1.0
14 99 166 1.0
15 2 17 1.0
15 2 61 1.0
15 2 351 1.0
15 4 345 1.0
15 5 7 1.0
15 5 9 1.0
15 5 15 1.0
15 5 18 1.0
15 5 57 1.0
15 5 61 1.0
15 5 173 1.0
15 5 308 1.0
15 5 345 1.0
15 5 359 1.0
15 5 364 1.0
15 7 17 1.0
15 7 61 1.0
15 7 309 1.0
15 9 54 1.0
15 9 252 1.0
15 9 345 1.0
15 9 351 1.0
15 9 359 1.0
15 15 351 1.0
15 17 18 1.0
15 17 34 1.0
15 17 54 1.0
15 17 122 1.0
15 17 166 1.0
15 17 181 1.0
15 17 306 1.0
15 17 308 1.0
15 17 309 1.0
15 17 345 1.0
15 17 351 1.0
15 17 353 1.0
15 17 358 1.0
15 17 359 1.0
15 17 364 1.0
15 17 400 1.0
15 18 61 1.0
15 18 309 1.0
15 18 328 1.0
15 18 345 1.0
15 18 351 1.0
15 18 409 1.0
15 22 61 1.0
15 22 351 1.0
15 34 61 1.0
15 53 353 1.0
15 53 359 1.0
15 54 61 1.0
15 54 351 1.0
15 57 351 1.0
15 61 148 1.0
15 61 166 1.0
15 61 306 1.0
15 61 308 1.0
15 61 328 1.0
15 61 345 1.0
15 61 351 1.0
15 61 353 1.0
15 61 358 1.0
15 61 359 1.0
15 63 252 1.0
15 108 351 1.0
15 148 351 1.0
15 166 351 1.0
15 169 351 1.0
15 209 345 1.0
15 209 353 1.0
15 252 306 1.0
15 252 333 1.0
15 252 345 1.0
15 252 353 1.0
15 252 358 1.0
15 252 359 1.0
15 252 364 1.0
15 252 372 1.0
15 305 345 1.0
15 306 345 1.0
15 308 309 1.0
15 308 345 1.0
15 308 351 1.0
15 308 359 1.0
15 309 345 1.0
15 328 359 1.0
15 333 351 1.0
15 344 345 1.0
15 344 351 1.0
15 345 351 1.0
15 351 353 1.0
15 351 359 1.0
15 351 362 1.0
15 351 364 1.0
15 351 372 1.0
15 351 391 1.0
15 351 412 1.0
15 359 364 1.0
16 1 203 1.0
16 3 35 1.0
16 11 26 1.0
16 11 35 1.0
16 11 51 1.0
16 11 55 1.0
16 11 79 1.0
16 11 105 1.0
16 11 109 1.0
16 11 112 1.0
16 11 203 1.0
16 26 53 1.0
16 26 83 1.0
16 26 139 1.0
16 26 213 1.0
16 35 44 1.0
16 35 53 1.0
16 35 56 1.0
16 35 69 1.0
16 35 83 1.0
16 35 119 1.0
16 35 209 1.0
16 35 261 1.0
16 35 347 1.0
16 40 51 1.0
16 40 55 1.0
16 40 105 1.0
16 40 112 1.0
16 40 175 1.0
16 40 203 1.0
16 42 50 1.0
16 42 53 1.0
16 42 55 1.0
16 42 83 1.0
16 42 118 1.0
16 42 119 1.0
16 42 139 1.0
16 42 163 1.0
16 42 396 1.0
16 44 55 1.0
16 44 164 1.0
16 50 55 1.0
16 50 105 1.0
16 50 203 1.0
16 51 53 1.0
16 51 56 1.0
16 51 76 1.0
16 51 119 1.0
16 51 213 1.0
16 51 220 1.0
16 51 312 1.0
16 53 55 1.0
16 53 75 1.0
16 53 78 1.0
16 53 79 1.0
16 53 105 1.0
16 53 112 1.0
16 53 116 1.0
16 53 164 1.0
16 53 175 1.0
16 53 195 1.0
16 53 203 1.0
16 55 83 1.0
16 55 139 1.0
16 55 213 1.0
16 55 256 1.0
16 56 117 1.0
16 56 203 1.0
16 62 109 1.0
16 62 112 1.0
16 62 203 1.0
16 75 118 1.0
16 75 119 1.0
16 76 203 1.0
16 79 119 1.0
16 83 112 1.0
16 83 116 1.0
16 83 117 1.0
16 83 175 1.0
16 105 396 1.0
16 105 398 1.0
16 107 203 1.0
16 109 211 1.0
16 109 396 1.0
16 112 139 1.0
16 112 211 1.0
16 117 118 1.0
16 118 203 1.0
16 139 203 1.0
16 164 261 1.0
16 203 211 1.0
16 203 221 1.0
17 2 215 1.0
17 8 215 1.0
17 15 147 1.0
17 15 215 1.0
17 20 215 1.0
17 22 147 1.0
17 22 215 1.0
17 27 215 1.0
17 28 215 1.0
17 31 215 1.0
17 34 147 1.0
17 34 215 1.0
17 38 215 1.0
17 40 147 1.0
17 40 215 1.0
17 42 215 1.0
17 50 147 1.0
17 50 215 1.0
17 55 215 1.0
17 58 215 1.0
17 59 215 1.0
17 61 215 1.0
17 62 215 1.0
17 64 215 1.0
17 66 147 1.0
17 66 215 1.0
17 71 215 1.0
17 77 215 1.0
17 80 215 1.0
17 83 147 1.0
17 83 215 1.0
17 95 215 1.0
17 96 215 1.0
17 101 147 1.0
17 101 215 1.0
17 147 169 1.0
17 147 192 1.0
17 147 215 1.0
17 147 252 1.0
17 147 271 1.0
17 169 215 1.0
17 173 215 1.0
17 181 215 1.0
17 184 215 1.0
17 199 215 1.0
17 210 215 1.0
17 211 215 1.0
17 215 252 1.0
17 215 271 1.0
17 215 298 1.0
17 215 378 1.0
17 215 382 1.0
17 252 271 1.0
18 7 22 1.0
18 8 22 1.0
18 9 22 1.0
18 14 22 1.0
18 17 22 1.0
18 20 22 1.0
18 22 26 1.0
18 22 27 1.0
18 22 30 1.0
18 22 31 1.0
18 22 34 1.0
18 22 40 1.0
18 22 41 1.0
18 22 42 1.0
18 22 50 1.0
18 22 54 1.0
18 22 55 1.0
18 22 57 1.0
18 22 58 1.0
18 22 59 1.0
18 22 61 1.0
18 22 62 1.0
18 22 64 1.0
18 22 67 1.0
18 22 71 1.0
18 22 79 1.0
18 22 80 1.0
18 22 83 1.0
18 22 96 1.0
18 22 101 1.0
18 22 107 1.0
18 22 147 1.0
18 22 181 1.0
18 22 184 1.0
18 22 199 1.0
18 22 215 1.0
18 22 225 1.0
18 22 244 1.0
18 22 278 1.0
18 22 283 1.0
18 22 302 1.0
18 22 305 1.0
18 22 326 1.0
19 2 77 1.0
19 7 77 1.0
19 15 77 1.0
19 22 77 1.0
19 26 77 1.0
19 27 77 1.0
19 28 77 1.0
19 28 187 1.0
19 31 77 1.0
19 34 77 1.0
19 38 77 1.0
19 40 77 1.0
19 42 77 1.0
19 48 77 1.0
19 50 77 1.0
19 61 77 1.0
19 64 77 1.0
19 66 77 1.0
19 67 77 1.0
19 71 77 1.0
19 77 78 1.0
19 77 79 1.0
19 77 83 1.0
19 77 85 1.0
19 77 101 1.0
19 77 103 1.0
19 77 133 1.0
19 77 137 1.0
19 77 140 1.0
19 77 144 1.0
19 77 151 1.0
19 77 166 1.0
19 77 178 1.0
19 77 181 1.0
19 77 244 1.0
19 77 251 1.0
19 77 302 1.0
19 77 355 1.0
19 77 407 1.0
19 77 443 1.0
19 77 447 1.0
19 443 447 1.0
20 1 42 1.0
20 2 30 1.0
20 2 35 1.0
20 2 42 1.0
20 2 75 1.0
20 2 175 1.0
20 7 30 1.0
20 7 42 1.0
20 14 30 1.0
20 14 42 1.0
20 15 42 1.0
20 22 42 1.0
20 26 42 1.0
20 27 42 1.0
20 28 42 1.0
20 30 42 1.0
20 30 64 1.0
20 30 83 1.0
20 34 42 1.0
20 35 42 1.0
20 38 42 1.0
20 38 51 1.0
20 38 75 1.0
20 38 175 1.0
20 40 42 1.0
20 41 42 1.0
20 42 48 1.0
20 42 50 1.0
20 42 51 1.0
20 42 52 1.0
20 42 55 1.0
20 42 64 1.0
20 42 66 1.0
20 42 67 1.0
20 42 71 1.0
20 42 75 1.0
20 42 77 1.0
20 42 78 1.0
20 42 79 1.0
20 42 82 1.0
20 42 83 1.0
20 42 101 1.0
20 42 112 1.0
20 42 164 1.0
20 42 166 1.0
20 42 175 1.0
20 42 181 1.0
20 42 199 1.0
20 42 288 1.0
20 42 346 1.0
20 42 349 1.0
20 42 381 1.0
20 51 52 1.0
20 51 278 1.0
20 76 381 1.0
21 7 50 1.0
21 7 205 1.0
21 7 265 1.0
21 8 57 1.0
21 8 62 1.0
21 8 199 1.0
21 14 40 1.0
21 15 40 1.0
21 15 57 1.0
21 15 96 1.0
21 15 205 1.0
21 15 211 1.0
21 22 40 1.0
21 26 40 1.0
21 34 40 1.0
21 34 184 1.0
21 34 211 1.0
21 37 40 1.0
21 37 50 1.0
21 37 83 1.0
21 37 169 1.0
21 37 184 1.0
21 40 41 1.0
21 40 50 1.0
21 40 57 1.0
21 40 62 1.0
21 40 64 1.0
21 40 66 1.0
21 40 83 1.0
21 40 95 1.0
21 40 96 1.0
21 40 165 1.0
21 40 169 1.0
21 40 184 1.0
21 40 205 1.0
21 40 210 1.0
21 40 215 1.0
21 40 225 1.0
21 40 265 1.0
21 40 275 1.0
21 40 276 1.0
21 40 287 1.0
21 40 298 1.0
21 40 313 1.0
21 40 320 1.0
21 42 50 1.0
21 50 57 1.0
21 50 83 1.0
21 50 96 1.0
21 50 205 1.0
21 57 83 1.0
21 71 184 1.0
21 71 210 1.0
21 71 298 1.0
21 83 96 1.0
21 83 169 1.0
21 83 211 1.0
21 96 184 1.0
21 165 184 1.0
21 169 210 1.0
21 169 211 1.0
21 184 210 1.0
21 210 298 1.0
22 2 50 1.0
22 8 50 1.0
22 8 210 1.0
22 20 40 1.0
22 20 50 1.0
22 22 320 1.0
22 22 341 1.0
22 34 50 1.0
22 37 50 1.0
22 37 57 1.0
22 37 205 1.0
22 37 211 1.0
22 40 59 1.0
22 40 63 1.0
22 40 199 1.0
22 40 211 1.0
22 40 262 1.0
22 40 274 1.0
22 40 281 1.0
22 40 303 1.0
22 40 329 1.0
22 40 338 1.0
22 40 341 1.0
22 40 370 1.0
22 40 375 1.0
22 40 441 1.0
22 50 58 1.0
22 50 59 1.0
22 50 62 1.0
22 50 63 1.0
22 50 64 1.0
22 50 83 1.0
22 50 95 1.0
22 50 108 1.0
22 50 147 1.0
22 50 165 1.0
22 50 166 1.0
22 50 199 1.0
22 50 211 1.0
22 50 225 1.0
22 50 262 1.0
22 50 267 1.0
22 50 274 1.0
22 50 278 1.0
22 50 281 1.0
22 50 300 1.0
22 50 303 1.0
22 50 313 1.0
22 50 314 1.0
22 50 319 1.0
22 50 339 1.0
22 50 341 1.0
22 50 370 1.0
22 57 165 1.0
22 57 211 1.0
22 96 211 1.0
22 165 211 1.0
22 169 329 1.0
22 184 205 1.0
22 184 210 1.0
22 184 211 1.0
22 184 265 1.0
22 184 298 1.0
22 184 320 1.0
22 205 210 1.0
22 210 211 1.0
22 210 303 1.0
22 211 314 1.0
22 211 320 1.0
23 2 108 1.0
23 6 108 1.0
23 7 108 1.0
23 7 312 1.0
23 8 108 1.0
23 15 108 1.0
23 15 312 1.0
23 17 108 1.0
23 18 108 1.0
23 21 40 1.0
23 21 71 1.0
23 21 96 1.0
23 21 173 1.0
23 21 312 1.0
23 22 108 1.0
23 26 108 1.0
23 30 108 1.0
23 33 108 1.0
23 34 108 1.0
23 38 108 1.0
23 40 108 1.0
23 40 312 1.0
23 42 108 1.0
23 49 71 1.0
23 49 108 1.0
23 49 252 1.0
23 50 108 1.0
23 55 108 1.0
23 57 312 1.0
23 58 108 1.0
23 61 108 1.0
23 64 108 1.0
23 66 108 1.0
23 71 108 1.0
23 71 312 1.0
23 80 108 1.0
23 83 108 1.0
23 95 108 1.0
23 96 108 1.0
23 96 252 1.0
23 96 312 1.0
23 101 108 1.0
23 107 108 1.0
23 108 122 1.0
23 108 166 1.0
23 108 173 1.0
23 108 181 1.0
23 108 195 1.0
23 108 199 1.0
23 108 205 1.0
23 108 215 1.0
23 108 225 1.0
23 108 252 1.0
23 108 254 1.0
23 173 312 1.0
23 205 312 1.0
23 252 312 1.0
23 252 334 1.0
24 3 6 1.0
24 3 10 1.0
24 3 12 1.0
24 3 14 1.0
24 3 16 1.0
24 3 18 1.0
24 3 20 1.0
24 3 26 1.0
24 3 27 1.0
24 3 28 1.0
24 3 33 1.0
24 3 34 1.0
24 3 36 1.0
24 3 37 1.0
24 3 38 1.0
24 3 40 1.0
24 3 55 1.0
24 3 57 1.0
24 3 62 1.0
24 3 64 1.0
24 3 65 1.0
24 3 66 1.0
24 3 83 1.0
24 3 112 1.0
24 3 122 1.0
24 3 155 1.0
24 3 164 1.0
24 3 172 1.0
24 3 173 1.0
24 3 194 1.0
24 3 199 1.0
24 3 204 1.0
24 3 215 1.0
24 3 219 1.0
24 3 221 1.0
24 3 256 1.0
24 3 276 1.0
24 10 122 1.0
24 12 54 1.0
24 12 122 1.0
24 16 122 1.0
24 28 33 1.0
24 33 38 1.0
24 33 47 1.0
24 33 122 1.0
24 33 203 1.0
24 34 54 1.0
24 36 122 1.0
24 38 56 1.0
24 40 54 1.0
24 40 122 1.0
24 54 62 1.0
24 54 64 1.0
24 54 83 1.0
24 54 122 1.0
24 55 122 1.0
24 56 57 1.0
24 57 122 1.0
24 64 122 1.0
24 65 122 1.0
24 83 122 1.0
24 122 155 1.0
24 122 173 1.0
24 122 203 1.0
24 122 219 1.0
24 122 221 1.0
24 181 439 1.0
25 3 16 1.0
25 3 36 1.0
25 6 12 1.0
25 6 14 1.0
25 6 16 1.0
25 6 23 1.0
25 6 24 1.0
25 6 29 1.0
25 6 36 1.0
25 6 185 1.0
25 6 218 1.0
25 11 36 1.0
25 12 36 1.0
25 13 36 1.0
25 15 36 1.0
25 16 22 1.0
25 16 23 1.0
25 16 36 1.0
25 16 41 1.0
25 16 45 1.0
25 16 61 1.0
25 16 64 1.0
25 16 94 1.0
25 16 100 1.0
25 16 155 1.0
25 22 36 1.0
25 22 60 1.0
25 23 36 1.0
25 23 124 1.0
25 25 36 1.0
25 27 36 1.0
25 29 36 1.0
25 33 36 1.0
25 36 38 1.0
25 36 48 1.0
25 36 59 1.0
25 36 60 1.0
25 36 66 1.0
25 36 68 1.0
25 36 73 1.0
25 36 74 1.0
25 36 83 1.0
25 36 94 1.0
25 36 122 1.0
25 36 124 1.0
25 36 128 1.0
25 36 145 1.0
25 36 150 1.0
25 36 154 1.0
25 36 155 1.0
25 36 160 1.0
25 36 166 1.0
25 36 169 1.0
25 36 218 1.0
25 36 222 1.0
25 36 395 1.0
25 122 154 1.0
25 154 166 1.0
26 1 76 1.0
26 1 88 1.0
26 2 15 1.0
26 2 284 1.0
26 2 360 1.0
26 3 364 1.0
26 3 384 1.0
26 3 386 1.0
26 3 440 1.0
26 4 96 1.0
26 4 369 1.0
26 4 386 1.0
26 10 34 1.0
26 14 64 1.0
26 14 76 1.0
26 14 267 1.0
26 15 37 1.0
26 15 53 1.0
26 15 54 1.0
26 15 57 1.0
26 15 101 1.0
26 15 199 1.0
26 15 244 1.0
26 15 360 1.0
26 15 386 1.0
26 18 59 1.0
26 18 166 1.0
26 18 284 1.0
26 18 392 1.0
26 22 49 1.0
26 22 53 1.0
26 22 59 1.0
26 22 76 1.0
26 22 80 1.0
26 22 101 1.0
26 22 267 1.0
26 22 282 1.0
26 22 360 1.0
26 22 440 1.0
26 26 33 1.0
26 26 101 1.0
26 26 199 1.0
26 26 229 1.0
26 26 270 1.0
26 31 77 1.0
26 31 284 1.0
26 33 42 1.0
26 37 96 1.0
26 37 381 1.0
26 38 54 1.0
26 38 66 1.0
26 38 199 1.0
26 38 219 1.0
26 40 96 1.0
26 40 101 1.0
26 40 298 1.0
26 40 360 1.0
26 42 62 1.0
26 46 360 1.0
26 52 80 1.0
26 52 101 1.0
26 53 80 1.0
26 53 96 1.0
26 53 181 1.0
26 53 204 1.0
26 53 265 1.0
26 53 284 1.0
26 53 369 1.0
26 53 402 1.0
26 54 199 1.0
26 54 384 1.0
26 57 61 1.0
26 57 101 1.0
26 57 199 1.0
26 57 360 1.0
26 57 381 1.0
26 59 101 1.0
26 61 360 1.0
26 62 66 1.0
26 62 80 1.0
26 62 101 1.0
26 62 166 1.0
26 62 181 1.0
26 62 204 1.0
26 62 227 1.0
26 62 256 1.0
26 62 268 1.0
26 62 383 1.0
26 62 397 1.0
26 62 402 1.0
26 62 440 1.0
26 64 350 1.0
26 64 383 1.0
26 66 282 1.0
26 66 358 1.0
26 66 383 1.0
26 66 384 1.0
26 66 386 1.0
26 67 384 1.0
26 76 80 1.0
26 76 108 1.0
26 76 227 1.0
26 76 268 1.0
26 76 284 1.0
26 76 360 1.0
26 80 101 1.0
26 80 241 1.0
26 80 256 1.0
26 88 239 1.0
26 95 101 1.0
26 95 360 1.0
26 95 388 1.0
26 101 199 1.0
26 101 239 1.0
26 101 241 1.0
26 101 256 1.0
26 101 282 1.0
26 101 283 1.0
26 101 316 1.0
26 101 318 1.0
26 101 353 1.0
26 101 360 1.0
26 101 369 1.0
26 101 386 1.0
26 101 388 1.0
26 101 402 1.0
26 108 284 1.0
26 108 386 1.0
26 163 252 1.0
26 163 414 1.0
26 165 166 1.0
26 166 276 1.0
26 173 422 1.0
26 181 384 1.0
26 181 394 1.0
26 192 268 1.0
26 192 282 1.0
26 194 229 1.0
26 194 422 1.0
26 199 283 1.0
26 199 284 1.0
26 199 307 1.0
26 199 328 1.0
26 199 360 1.0
26 199 369 1.0
26 199 386 1.0
26 199 402 1.0
26 199 431 1.0
26 204 284 1.0
26 215 442 1.0
26 227 283 1.0
26 239 282 1.0
26 239 284 1.0
26 239 436 1.0
26 241 360 1.0
26 265 386 1.0
26 280 302 1.0
26 280 383 1.0
26 282 360 1.0
26 282 369 1.0
26 283 360 1.0
26 283 397 1.0
26 284 369 1.0
26 284 383 1.0
26 298 360 1.0
26 302 358 1.0
26 318 408 1.0
26 325 384 1.0
26 328 353 1.0
26 360 381 1.0
26 360 386 1.0
26 360 388 1.0
26 360 392 1.0
26 360 394 1.0
26 360 440 1.0
26 369 386 1.0
26 381 383 1.0
26 384 397 1.0
26 386 414 1.0
26 436 445 1.0
27 6 15 1.0
27 6 52 1.0
27 14 15 1.0
27 15 16 1.0
27 15 36 1.0
27 15 37 1.0
27 15 40 1.0
27 15 52 1.0
27 15 57 1.0
27 15 60 1.0
27 15 62 1.0
27 15 67 1.0
27 15 96 1.0
27 15 107 1.0
27 15 160 1.0
27 15 165 1.0
27 15 173 1.0
27 15 199 1.0
27 15 205 1.0
27 15 211 1.0
27 15 215 1.0
27 15 225 1.0
27 15 227 1.0
27 15 228 1.0
27 15 241 1.0
27 15 256 1.0
27 15 275 1.0
27 15 303 1.0
27 15 433 1.0
27 15 437 1.0
27 22 52 1.0
27 34 318 1.0
27 40 213 1.0
27 40 318 1.0
27 57 165 1.0
27 57 213 1.0
27 57 318 1.0
27 57 389 1.0
27 60 213 1.0
27 60 389 1.0
27 83 318 1.0
27 96 213 1.0
27 96 318 1.0
27 160 437 1.0
27 173 213 1.0
27 173 318 1.0
27 199 213 1.0
27 199 318 1.0
27 205 318 1.0
27 213 389 1.0
27 241 433 1.0
27 275 303 1.0
27 282 318 1.0
27 307 318 1.0
27 318 319 1.0
27 318 333 1.0
27 318 389 1.0
28 2 64 1.0
28 7 64 1.0
28 10 57 1.0
28 27 64 1.0
28 28 64 1.0
28 34 64 1.0
28 38 64 1.0
28 40 64 1.0
28 43 57 1.0
28 45 57 1.0
28 48 64 1.0
28 50 64 1.0
28 56 57 1.0
28 57 64 1.0
28 57 84 1.0
28 57 99 1.0
28 57 100 1.0
28 57 131 1.0
28 57 155 1.0
28 57 194 1.0
28 57 196 1.0
28 57 215 1.0
28 57 228 1.0
28 57 250 1.0
28 57 310 1.0
28 57 342 1.0
28 64 66 1.0
28 64 72 1.0
28 64 83 1.0
28 64 96 1.0
28 64 112 1.0
28 64 164 1.0
28 64 199 1.0
28 64 241 1.0
28 72 99 1.0
28 72 194 1.0
28 72 225 1.0
29 2 6 1.0
29 2 16 1.0
29 2 36 1.0
29 2 73 1.0
29 2 128 1.0
29 3 6 1.0
29 3 16 1.0
29 3 36 1.0
29 6 16 1.0
29 6 23 1.0
29 6 25 1.0
29 6 33 1.0
29 6 36 1.0
29 6 38 1.0
29 6 43 1.0
29 6 54 1.0
29 6 66 1.0
29 6 73 1.0
29 6 94 1.0
29 6 122 1.0
29 6 124 1.0
29 6 159 1.0
29 6 166 1.0
29 6 196 1.0
29 6 222 1.0
29 16 23 1.0
29 16 24 1.0
29 16 30 1.0
29 16 33 1.0
29 16 35 1.0
29 16 36 1.0
29 16 38 1.0
29 16 43 1.0
29 16 64 1.0
29 16 66 1.0
29 16 73 1.0
29 16 75 1.0
29 16 84 1.0
29 16 94 1.0
29 16 99 1.0
29 16 122 1.0
29 16 140 1.0
29 16 166 1.0
29 16 177 1.0
29 16 194 1.0
29 16 222 1.0
29 16 273 1.0
29 16 432 1.0
29 23 36 1.0
29 25 36 1.0
29 25 122 1.0
29 33 36 1.0
29 36 38 1.0
29 36 45 1.0
29 36 54 1.0
29 36 56 1.0
29 36 64 1.0
29 36 74 1.0
29 36 94 1.0
29 36 122 1.0
29 36 124 1.0
29 36 159 1.0
29 36 166 1.0
29 36 222 1.0
29 36 232 1.0
29 36 272 1.0
29 73 122 1.0
30 1 14 1.0
30 1 65 1.0
30 1 71 1.0
30 2 14 1.0
30 2 65 1.0
30 7 14 1.0
30 14 22 1.0
30 14 24 1.0
30 14 34 1.0
30 14 38 1.0
30 14 40 1.0
30 14 41 1.0
30 14 50 1.0
30 14 52 1.0
30 14 62 1.0
30 14 65 1.0
30 14 67 1.0
30 14 71 1.0
30 14 72 1.0
30 14 83 1.0
30 14 85 1.0
30 14 87 1.0
30 14 88 1.0
30 14 91 1.0
30 14 93 1.0
30 14 102 1.0
30 14 110 1.0
30 14 111 1.0
30 14 120 1.0
30 14 166 1.0
30 14 225 1.0
30 14 352 1.0
30 14 435 1.0
30 38 65 1.0
30 41 65 1.0
30 41 85 1.0
30 52 58 1.0
30 52 59 1.0
30 52 65 1.0
30 52 85 1.0
30 52 87 1.0
30 52 197 1.0
30 52 300 1.0
30 59 300 1.0
30 65 85 1.0
30 65 87 1.0
30 65 111 1.0
30 65 122 1.0
30 65 166 1.0
30 72 87 1.0
30 85 410 1.0
30 85 421 1.0
30 410 421 1.0
31 1 26 1.0
31 2 26 1.0
31 7 26 1.0
31 14 26 1.0
31 15 26 1.0
31 20 26 1.0
31 22 26 1.0
31 26 27 1.0
31 26 28 1.0
31 26 30 1.0
31 26 34 1.0
31 26 40 1.0
31 26 41 1.0
31 26 42 1.0
31 26 46 1.0
31 26 48 1.0
31 26 50 1.0
31 26 54 1.0
31 26 55 1.0
31 26 59 1.0
31 26 66 1.0
31 26 67 1.0
31 26 70 1.0
31 26 77 1.0
31 26 78 1.0
31 26 79 1.0
31 26 82 1.0
31 26 83 1.0
31 26 92 1.0
31 26 112 1.0
31 26 114 1.0
31 26 122 1.0
31 26 123 1.0
31 26 164 1.0
31 26 166 1.0
31 26 170 1.0
31 26 181 1.0
31 26 219 1.0
31 26 300 1.0
31 26 304 1.0
31 26 450 1.0
32 2 10 1.0
32 2 53 1.0
32 3 10 1.0
32 4 7 1.0
32 4 10 1.0
32 4 11 1.0
32 4 18 1.0
32 4 21 1.0
32 4 22 1.0
32 4 39 1.0
32 4 49 1.0
32 4 50 1.0
32 4 108 1.0
32 7 10 1.0
32 7 59 1.0
32 7 208 1.0
32 10 11 1.0
32 10 14 1.0
32 10 15 1.0
32 10 20 1.0
32 10 22 1.0
32 10 27 1.0
32 10 28 1.0
32 10 31 1.0
32 10 32 1.0
32 10 38 1.0
32 10 39 1.0
32 10 40 1.0
32 10 42 1.0
32 10 46 1.0
32 10 50 1.0
32 10 53 1.0
32 10 55 1.0
32 10 58 1.0
32 10 59 1.0
32 10 62 1.0
32 10 63 1.0
32 10 68 1.0
32 10 71 1.0
32 10 77 1.0
32 10 99 1.0
32 10 101 1.0
32 10 122 1.0
32 10 259 1.0
32 11 14 1.0
32 11 22 1.0
32 11 41 1.0
32 11 48 1.0
32 11 256 1.0
32 11 286 1.0
32 14 65 1.0
32 22 27 1.0
32 22 39 1.0
32 22 40 1.0
32 22 46 1.0
32 22 50 1.0
32 22 71 1.0
32 22 215 1.0
32 34 53 1.0
32 34 71 1.0
32 39 147 1.0
32 39 205 1.0
32 39 210 1.0
32 39 211 1.0
32 39 215 1.0
32 39 265 1.0
32 40 50 1.0
32 40 71 1.0
32 46 112 1.0
32 48 62 1.0
32 59 208 1.0
32 63 95 1.0
32 70 99 1.0
33 1 55 1.0
33 2 55 1.0
33 7 55 1.0
33 14 55 1.0
33 15 55 1.0
33 22 55 1.0
33 24 55 1.0
33 26 55 1.0
33 27 55 1.0
33 28 55 1.0
33 34 55 1.0
33 41 55 1.0
33 42 55 1.0
33 48 55 1.0
33 50 55 1.0
33 55 65 1.0
33 55 66 1.0
33 55 67 1.0
33 55 77 1.0
33 55 83 1.0
33 55 86 1.0
33 55 89 1.0
33 55 92 1.0
33 55 105 1.0
33 55 108 1.0
33 55 112 1.0
33 55 117 1.0
33 55 122 1.0
33 55 181 1.0
33 55 219 1.0
33 55 244 1.0
33 55 252 1.0
33 55 264 1.0
33 55 429 1.0
34 2 78 1.0
34 7 78 1.0
34 15 78 1.0
34 22 78 1.0
34 24 78 1.0
34 27 78 1.0
34 28 78 1.0
34 31 78 1.0
34 32 78 1.0
34 35 78 1.0
34 38 78 1.0
34 40 78 1.0
34 41 78 1.0
34 42 78 1.0
34 50 78 1.0
34 55 78 1.0
34 64 78 1.0
34 66 78 1.0
34 67 78 1.0
34 69 78 1.0
34 69 133 1.0
34 77 78 1.0
34 78 79 1.0
34 78 80 1.0
34 78 82 1.0
34 78 83 1.0
34 78 108 1.0
34 78 140 1.0
34 78 143 1.0
34 78 144 1.0
34 78 146 1.0
34 78 164 1.0
34 78 166 1.0
34 78 177 1.0
34 78 181 1.0
34 78 186 1.0
34 78 187 1.0
34 78 202 1.0
34 78 252 1.0
34 78 277 1.0
34 78 331 1.0
34 78 387 1.0
34 79 82 1.0
34 137 143 1.0
34 140 273 1.0
35 27 201 1.0
35 27 220 1.0
35 31 223 1.0
35 31 244 1.0
35 31 246 1.0
35 31 269 1.0
35 31 291 1.0
35 31 292 1.0
35 97 98 1.0
35 97 152 1.0
35 97 158 1.0
35 97 167 1.0
35 97 171 1.0
35 97 189 1.0
35 97 190 1.0
35 97 198 1.0
35 97 200 1.0
35 97 285 1.0
35 97 357 1.0
35 98 134 1.0
35 98 149 1.0
35 98 156 1.0
35 98 167 1.0
35 98 168 1.0
35 98 189 1.0
35 98 190 1.0
35 98 220 1.0
35 98 230 1.0
35 98 327 1.0
35 98 367 1.0
35 134 167 1.0
35 134 168 1.0
35 149 156 1.0
35 149 201 1.0
35 149 223 1.0
35 149 230 1.0
35 152 153 1.0
35 152 171 1.0
35 152 200 1.0
35 152 373 1.0
35 152 379 1.0
35 153 214 1.0
35 153 285 1.0
35 153 337 1.0
35 153 373 1.0
35 156 201 1.0
35 156 230 1.0
35 156 257 1.0
35 158 200 1.0
35 167 189 1.0
35 168 367 1.0
35 171 200 1.0
35 171 379 1.0
35 187 188 1.0
35 187 217 1.0
35 187 220 1.0
35 187 235 1.0
35 187 242 1.0
35 187 266 1.0
35 187 269 1.0
35 187 291 1.0
35 187 306 1.0
35 189 190 1.0
35 198 285 1.0
35 200 285 1.0
35 201 217 1.0
35 201 220 1.0
35 201 223 1.0
35 201 230 1.0
35 201 231 1.0
35 201 257 1.0
35 202 217 1.0
35 202 220 1.0
35 202 235 1.0
35 202 306 1.0
35 213 220 1.0
35 214 285 1.0
35 217 242 1.0
35 223 230 1.0
35 223 231 1.0
35 230 231 1.0
35 230 257 1.0
35 231 257 1.0
35 246 291 1.0
35 269 292 1.0
35 285 337 1.0
35 285 357 1.0
35 291 292 1.0
35 337 373 1.0
35 373 379 1.0
36 1 14 1.0
36 4 19 1.0
36 4 21 1.0
36 7 8 1.0
36 7 14 1.0
36 7 19 1.0
36 8 19 1.0
36 8 135 1.0
36 14 19 1.0
36 18 19 1.0
36 19 20 1.0
36 19 22 1.0
36 19 26 1.0
36 19 32 1.0
36 19 36 1.0
36 19 38 1.0
36 19 40 1.0
36 19 42 1.0
36 19 44 1.0
36 19 45 1.0
36 19 48 1.0
36 19 50 1.0
36 19 58 1.0
36 19 59 1.0
36 19 64 1.0
36 19 67 1.0
36 19 68 1.0
36 19 69 1.0
36 19 76 1.0
36 19 80 1.0
36 19 81 1.0
36 19 95 1.0
36 19 100 1.0
36 19 108 1.0
36 19 135 1.0
36 19 147 1.0
36 19 148 1.0
36 19 215 1.0
36 19 244 1.0
36 19 413 1.0
36 20 107 1.0
36 20 234 1.0
36 22 411 1.0
36 26 116 1.0
36 35 67 1.0
36 38 70 1.0
36 39 50 1.0
36 44 82 1.0
36 45 55 1.0
36 48 112 1.0
36 51 100 1.0
36 55 68 1.0
36 59 215 1.0
36 68 101 1.0
36 69 244 1.0
36 77 411 1.0
36 77 413 1.0
36 95 210 1.0
36 95 211 1.0
36 135 210 1.0
36 135 211 1.0
37 1 14 1.0
37 14 15 1.0
37 14 24 1.0
37 14 48 1.0
37 14 52 1.0
37 14 65 1.0
37 14 72 1.0
37 14 85 1.0
37 14 87 1.0
37 14 88 1.0
37 14 89 1.0
37 14 90 1.0
37 14 91 1.0
37 14 93 1.0
37 14 103 1.0
37 14 104 1.0
37 14 110 1.0
37 14 111 1.0
37 14 112 1.0
37 14 115 1.0
37 14 120 1.0
37 14 130 1.0
37 14 164 1.0
37 14 248 1.0
37 14 322 1.0
37 14 332 1.0
37 14 336 1.0
37 14 343 1.0
37 14 352 1.0
37 14 354 1.0
37 14 393 1.0
37 14 404 1.0
37 14 426 1.0
37 14 428 1.0
37 14 444 1.0
37 52 65 1.0
37 52 85 1.0
37 65 85 1.0
37 65 88 1.0
37 65 93 1.0
37 72 85 1.0
37 85 248 1.0
37 248 249 1.0
